# Supplementary material for: The Mycobacterium tuberculosis complex pangenome is small and shaped by sub-lineage-specific regions of difference
Source: eLife. 2025 Sep 5;13:RP97870. doi: 10.7554/eLife.97870 (PMC12413193; doi:10.7554/eLife.97870)
Supplement: Supplementary file 6. — The MTBC phylogenetic tree is shown on the left beside a coloured bar indicating the sub-lineage of each tip genome. The accessory genes/regions are indicated by columns in the heatmap with a blue box if present in that strain’s genome. [file elife-97870-supp6.zip]

Archive with 1 entries (1 files):
- Supplementary File 6.jpg
